# Supplementary material for: Thaumatin-like Protein (TLP) Genes in Garlic (Allium sativum L.): Genome-Wide Identification, Characterization, and Expression in Response to Fusarium proliferatum Infection
Source: Plants (Basel). 2022 Mar 11;11(6):748. doi: 10.3390/plants11060748 (PMC8949454; doi:10.3390/plants11060748)
Supplement: Supplementary file 1 [file plants-11-00748-s001.zip]

Archive with 1 entries (1 files):
- plants-1617512.xlsx
