# Supplementary material for: Thaumatin-like Protein (TLP) Genes in Garlic (Allium sativum L.): Genome-Wide Identification, Characterization, and Expression in Response to Fusarium proliferatum Infection
Source: Plants (Basel). 2022 Mar 11;11(6):748. doi: 10.3390/plants11060748 (PMC8949454; doi:10.3390/plants11060748)
Supplement: Supplementary file 1 [file plants-11-00748-s001.zip › plants-1617512.xlsx]

## Sheet: Table S1
Supplementary Table S1. AsTLP CDSs and the corresponding amino acid sequences.
Gene name	Transcript ID*	Number of Cys residues	cDNA sequence	Protein sequence
AsTLP1	Asa2G02997.1	16	ATGGCGATCAAGGTAACCAAAATGGAAGCAATCTCAATCCACCTCCTCCTCCTAATCTCATCCTCGCTCTCCGCCACATTCACGATCACCAATAACTGCGCCTACACGGTCTGGCCAGGCATCCTCTCCGGCGCCGGCACCTCCCCGCTCTCCACCACCGGCTTCGCGCTACCCACCGGCTCCAGCCAGTCCCTCACCGTCCCCGCAGGCTGGTCCGGCCGGCTCTGGGGCCGCACCCTCTGCTCCACCGACTCATCCGGCCGATTCACCTGCCTCACAGGCGACTGCGGCTCCAACACCATTCCGTGCTCGGGTGGCGCCGCTCCTCCCGCCACGCTGGCGGAGTTCACCTTGAACGGAGCCAACGATCTGGATTTTTACGACGTTAGCCTCGTGGAT…	MAIKVTKMEAISIHLLLLISSSLSATFTITNNCAYTVWPGILSGAGTSPLSTTGFALPTGSSQSLTVPAGWSGRLWGRTLCSTDSSGRFTCLTGDCGSNTIPCSGGAAPPATLAEFTLNGANDLDFYDVSLVDGYNLPMLIVPSGGQSGNCSSTGCLVDLNGICPSDLKVVESNGDGVACKSACEAFGSPEYCCSGQYANPNTCKPSSYSQLFKNACPRAYSYAFDDGTSTFTCGRADYAITFCPSTTSQRAETRHNNPQAVTPLVNDTMVIFGASDIYSSGLKLDFSTGKFGILAVVLMWMVYMVGSH*
AsTLP2	Asa2G01042.1	17	ATGTCGACCCAAACAGTCTTCCTCCTCCTCCTCCCCATCTTCTTCTGCCTATCCAATGCGGCCCAGTTCAATGTGGTGAACAAATGTCCCTACACAGTGTGGGCTGCAGCCGTCCCTGGAGGCGGCAAGCAGCTCAACTCAGGAGACTCATGGACCGTGACAGCCAACCCAGGCACCACAGGGGGCCGCGTCTGGGCCCGTACGGGCTGCACCTTCGATGCATCCGGACATGGAAGATGTCAGACCGGCGACTGTGGGGGAGTCCTCGCCTGCACAGGGTATGGCCAGCCACCAAACACTTTGGCCGAGTATGCTCTGAAGCAGTACATGAACTTGGACTTTTATGACATCTCCCTTGTGGATGGCTTCAATGTGCCTATGGACTTTCAACCCACTAGC…	MSTQTVFLLLLPIFFCLSNAAQFNVVNKCPYTVWAAAVPGGGKQLNSGDSWTVTANPGTTGGRVWARTGCTFDASGHGRCQTGDCGGVLACTGYGQPPNTLAEYALKQYMNLDFYDISLVDGFNVPMDFQPTSSCHDIRCTADVNGRCPAQLRAAGGCNNPCTVFKTDMYCCNSGSCGPTDYSRYFKGLCPDAYSYPKDDPTSTFTCPSGTNYNVVFCP*
AsTLP3	Asa2G01043.1	17	ATGTCGACCCAAATTACAGTCTTCCTCCTCCTCCTCCCCATCTTCTTCTGCCTATCCAACGCAGCCCAGTTCAATGTGGTGAACAAATGTCCCTACACAGTGTGGGCTGCAGCCGTCCCTGGAGGTGGCAAGCAGCTCAACTCAGGGGACTCATGGACGGTGACAGCCAACCCAGGCACCACAGGGGGCCGCGTCTGGGCCCGAACGGGCTGCAACTTCGATGCATCCGGACACGGCAGCTGTCAGACCGGCGACTGTGGGGGCGTCCTCGCCTGCACAGGGTACGGCCAGCCGCCAAACACTTTGGCCGAGTACGCTCTGAAGCAGTACATGGACTTGGACTTCTATGACATCTCCCTTGTGGATGGCTTCAATGTGCCTATGGATTTTCAACCCACT…	MSTQITVFLLLLPIFFCLSNAAQFNVVNKCPYTVWAAAVPGGGKQLNSGDSWTVTANPGTTGGRVWARTGCNFDASGHGSCQTGDCGGVLACTGYGQPPNTLAEYALKQYMDLDFYDISLVDGFNVPMDFQPTSGCHDIRCTADVNGQCPAQLRAAGGCNNPCTVFKTDMYCCNSGSCGPTDYSRYFKGLCPDAYSYPKDDATSTFICPTGTNYNVVFCP*
AsTLP4	Asa3G06018.1	16	ATGGCTACAACAACAACAATGCTTGCCTTGATCATCCAGTTTTCCATTATCTCCTTTATCTTATCACCATCAGTTGAATCTGCAGCCACCTTCACGTTCCGTAACGACTGCCCGTACCCGGTATGGCCAGGAACACAGAACAGTGCAGGTTCCCCACCTCTACCGCAAAGCGGGTTCGCCCTCCCTAGTAGATCCGCTGCAGTAAACATAACTGCTCCGTCAGGGTGGAGCGGGCGATTCTGGCCCAGAACCGGGTGCGCCACAGACTCATCTGGAAGGTTCTCATGTTCATCCGCCGACTGCGGGTCGGGTCAAGTGACATGCAACGGAGCAGGAGGAGCACCTCCGGCGACGCTGATGGAGATCACCCTCAACGGGGCAGACGGGAAAGACTTTTAC…	MATTTTMLALIIQFSIISFILSPSVESAATFTFRNDCPYPVWPGTQNSAGSPPLPQSGFALPSRSAAVNITAPSGWSGRFWPRTGCATDSSGRFSCSSADCGSGQVTCNGAGGAPPATLMEITLNGADGKDFYDLSLVDGFNVPVSVAPQGGSGDNCVISSCGANVNSQCPQKLQATDGGGAVVGCKSACLAFDMDEYCCRNKFGSAGTCKPSKYAQMFKAACPQAYSYAFDDSSSTFTCVGAAAYLITFCP*
AsTLP5	Asa4G02103.1	13	ATGACTTCAAAAGCGATCAGCCAAGCATTGCTCCTCCTCACCCTCCCCCTCCTCCTCACCGTAAGCGTAACCACGGCCACCCAGTTCAATGTAGTGAACAGATGTCCCTACACAGTCTGGGCTGCAGCCTACCCTGGAGGCGGCCAGCAGCTCAACACAGGCGACTCATGGCCCCTAACCATCAACCGAGGCACCACTTCAGCCCGCATCTGGGGACGAACAGGGTGCAACTTTGACTCGTCCGGGCATGGCGGATGCCAGACCGGCGACTGTGGTGGTCAGCTTTCCTGCACTGGGACAGGACAGACACCGGCGACTTTGGCTGAGTATTCTCTGACCGACCAGGACTACTATGACATCTCCCTTTTGGAAGGCTTCAACGTGCCCATGGAGTTCAGA…	MTSKAISQALLLLTLPLLLTVSVTTATQFNVVNRCPYTVWAAAYPGGGQQLNTGDSWPLTINRGTTSARIWGRTGCNFDSSGHGGCQTGDCGGQLSCTGTGQTPATLAEYSLTDQDYYDISLLEGFNVPMEFRANNNGNCKDIRCSGDINGQCPGDLRTAGGCNNPHTDASSGYFHGFCPDAYCYLQDQKTNACPAGTNYDVVFCP*
AsTLP6	Asa4G02102.1	13	ATGACTTCAAAAGCGATCAGCCAAGCATTGCTCCTCCTCACCCTCACCCTCCTCCTCTTCGTAACAACGGCCACCCAGTTCAATGTAGTGAACAGATGTCCCTACACAGTCTGGGCTGCAGCCTACCCTGGAGGCGGCCAGCAGCTCAACACAGGCGACTCATGGCCCCTAACCATCAACCGAGGCACCACTTCAGCCCGCATCTGGGCCCGAACTGGGTGCAGCTTTGACTCCTCCGGACACGGCGGATGCCAGACCGGCGACTGCGGCGGTCAGCTTTCCTGCACTGGGACCGGACAGACACCGGCGACTTTGGCTGAGTACTCTCTGACCGACCAGGACTACTACGACATCTCCCTTTTGGAAGGGTTCAATGTGCCCATGGAGTTTAGAGCTAAT…	MTSKAISQALLLLTLTLLLFVTTATQFNVVNRCPYTVWAAAYPGGGQQLNTGDSWPLTINRGTTSARIWARTGCSFDSSGHGGCQTGDCGGQLSCTGTGQTPATLAEYSLTDQDYYDISLLEGFNVPMEFRANNNGNCKDIRCSGDINGQCPGDLRTAGGCNNPHTDASSGYFHGFCPDAYCYLQDQKTNACPAGTNYDVVFCP*
AsTLP7	Asa4G02101.1	13	ATGACTTCAGATAAAGTACTGAGCCACGCATTGCTCCTCCTCACCCTCCCCCTCCTCCTCTCCGTAAGCGTAACCACGGCCACCCAGTTCAATGTAGTGAACAGATGTCCCTACACAGTCTGGGCTGCAGCCTACCCTGGAGGCGGCCAGCAGCTCAACACAGGCGACTCATGGCCCCTAACAATCAACCGAGGCACCACTTCAGCCCGCATCTGGGGACGAACAGGGTGCAACTTTGACTCGTCCGGGCATGGCGGATGCCAGACCGGCGACTGTGGTGGTCAGCTTTCCTGCACTGGGACAGGACAGACACCGGCGACTTTGGCTGAGTATTCTCTGACCGACCAGGACTACTATGACATCTCCCTTTTGGAAGGCTTCAACGTGCCCATGGAGTTC…	MTSDKVLSHALLLLTLPLLLSVSVTTATQFNVVNRCPYTVWAAAYPGGGQQLNTGDSWPLTINRGTTSARIWGRTGCNFDSSGHGGCQTGDCGGQLSCTGTGQTPATLAEYSLTDQDYYDISLLEGFNVPMEFRANNNGNCKDIRCSGDINGQCPGDLRTAGGCNNPHTDASSGYFHGFCPDAYCYLQDQKTNACPAGTNYDVVFCP*
AsTLP8	Asa4G02099.1	17	ATGTCGACCCAAATTACAGTCTTCCTCCTCCTCCTCCCCATCTTCTTCTGCCTATCCAACGCAGCCCAGTTCAATGTGGTGAACAAATGTCCCTACACAGTGTGGGCTGCAGCCGTCCCTGGAGGCGGCAAGCAGCTCAACTCAGGGGACTCATGGACCGTGACAGCCAACCCAGGCACCACAGGGGGGCGCGTCTGGGCCCGAACGGGCTGCAACTTCGATGCATCCGGACACGGAAGCTGTCAGACCGGCGACTGTGGGGGCGTCCTCGCCTGCACGGGGTATGGCCAGCCGCCAAACACTTTGGCCGAGTACGCTCTGAAGCAGTACATGGACTTGGACTTCTATGACATCTCCCTTGTGGATGGCTTCAATGTGCCTATGGATTTTCAACCCACT…	MSTQITVFLLLLPIFFCLSNAAQFNVVNKCPYTVWAAAVPGGGKQLNSGDSWTVTANPGTTGGRVWARTGCNFDASGHGSCQTGDCGGVLACTGYGQPPNTLAEYALKQYMDLDFYDISLVDGFNVPMDFQPTSSCHDIRCTADVNGQCPAQLRAAGGCNNPCTVFKTDMYCCNSGSCGPTDYSRYFKGLCPDAYSYPKDDPTSTFTCPTGTNYNVVFCP*
AsTLP9	Asa4G02100.1	17	ATGTCGACCCAAATTACAGTCTTCCTCCTCCTCCTCCCCATCTTCTTCTGCCTATCCAACGCAGCCCAGTTCAATGTGGTGAACAAATGTCCCTACACAGTGTGGGCTGCAGCCATCCCCGGAGGCGGCAAGCAGCTCAACTCAGGAGACTCATGGACCGTGACAGCCAACCCAGGCACCACAGGGGGCCGCGTCTGGGCCCGTACGGGCTGCACCTTCGATGCATCCGGACATGGAAGATGTCAGACCGGCGACTGTGGGGGCGTCCTCGCCTGCACGGGGTATGGCCAGCCGCCAAACACTTTGGCCGAGTACGCTCTGAAGCAGTACATGGACTTGGACTTCTATGACATCTCCCTTGTGGATGGCTTCAATGTGCCTATGGATTTTCAACCCACT…	MSTQITVFLLLLPIFFCLSNAAQFNVVNKCPYTVWAAAIPGGGKQLNSGDSWTVTANPGTTGGRVWARTGCTFDASGHGRCQTGDCGGVLACTGYGQPPNTLAEYALKQYMDLDFYDISLVDGFNVPMDFQPTSSCHDIRCTADVNGQCPAQLRAAGGCNNPCTVFKTDMYCCNSGSCGPTDYSRYFKGLCPDAYSYPKDDPTSTFTCPTGTNYNDVFCP*
AsTLP10	Asa3G05858.1	17	ATGTCGACCCAAACAGTCTTCCTCCTCCTCCTCCCCATCTTCTTCTGCCTATCCAACGCAGCCCAGTTCAATGTGGTGAACAAATGTCCCTACACAGTGTGGGCTGCAGCCGTCCCCGGAGGTGGCAAGCAGCTCAACTCAGGGGACTCATGGACCGTGACAGCCAACCCAGGCACCACAGGGGGCCGCGTCTGGGCCCGTACGGGCTGCAACTTCGATGCATCCGGACACGGCAGCTGTCAGACCGGCGACTGTGGGGGCGTCCTCGCCTGCACGGGGTACGGCCAGCCGCCAAACACTTTGGCCGAGTACGCTCTGAAGCAGTACATGGACTTGGACTTCTATGACATCTCCCTTGTGGATGGCTTCAATGTGCCTATGGATTTTCAACCCACTAGC…	MSTQTVFLLLLPIFFCLSNAAQFNVVNKCPYTVWAAAVPGGGKQLNSGDSWTVTANPGTTGGRVWARTGCNFDASGHGSCQTGDCGGVLACTGYGQPPNTLAEYALKQYMDLDFYDISLVDGFNVPMDFQPTSSCHDIRCTADVNGQCPAQLRAAGGCNNPCTVFKTDMYCCNSGSCVPTDYSRYFKGLCPDAYSYPKDDPTSTFTCPTGTNYNVVFCP*
AsTLP11	Asa3G05840.1	13	ATGACTTCAGATAAAGTACTGAGCCACGCATTGCTCCTCCTCACCCTCCCCCTCCTCCTCTCCGTAAGCGTAACCACGGCCACCCAGTTCAACATAGTGAACAGATGTCCGTACACAGTCTGGGCAGCAGCCTACCCTGGAGGTGGCAAGCAGCTCAACTCAGGCGCCTCATGGCTCCTACCAATCAACCGAGGCACCACTTCGGCCCGCATCTGGGGCCGAACGGGGTGCAGCTTTGACTCCTCCGGGCACGGCAGATGCCAGACCGGCGACTGTGGCGGTCTGCTTTCCTGCACTGGGACCGGACAGACACCGGCGACTTTGGCTGAGTACTCTCTGACCGACCAGGACTACTACGACATCTCTCTTTTGGAAGGGTTCAACGTGCCCATGGAGTTT…	MTSDKVLSHALLLLTLPLLLSVSVTTATQFNIVNRCPYTVWAAAYPGGGKQLNSGASWLLPINRGTTSARIWGRTGCSFDSSGHGRCQTGDCGGLLSCTGTGQTPATLAEYSLTDQDYYDISLLEGFNVPMEFRANNNGNCKDIRCSGDVNGQCPGYLRTAGGCNNPHTDASSGYFHGFCPDAYCYLQDQKTNACPAGTNYDVVFCP*
AsTLP12	Asa3G06302.1	16	ATGGCTAGAACAGTAATGCTTGCCTTGATCATCCCATTTTCCTTTATCTCCTCCTTTATGTTGTCATCATCAATATTAGTTGAATCTGCTGCCACCTTCACGTTCCAAAACAAATGCCCGTACCCGGTATGGCCAGGAACACAGAACAGTGCAGGCTCCCCACCTCTGCCACAATCCGGGTTCGCTCTCCCCAGTGGATCAGCTCCTGTAGCCATAACTGCTCCATCAGGGTGGAGCGGGCGATTCTGGCCCAGAACCGGGTGCACCACAGACTCGTCCGGAAGGTTCTCATGTTCATCTGCCGACTGCGGGTCGGGTCAGGTGGAATGCAACGGAGCAGGAGGAGCACCTCCGACGACGCTCATGGAGATCACCCTCAACGGTGCAGATGGAAAAGAC…	MARTVMLALIIPFSFISSFMLSSSILVESAATFTFQNKCPYPVWPGTQNSAGSPPLPQSGFALPSGSAPVAITAPSGWSGRFWPRTGCTTDSSGRFSCSSADCGSGQVECNGAGGAPPTTLMEITLNGADGKDFYDLSLVDGFNVPVSVTPQGGSGDCVTSSCAADVNSQCPQELQVKDAGGAVVGCKSACLAFDTDEYCCRNAFGSPDTCKPSEYAQMFKAACPQAYSYAYDDSSSTFTCLGAAGYLITFCP*
AsTLP13	Asa3G06331.1	16	ATGACTACATCAACAATGCTTGCCTTGATCATCCCATTTTCCTTTATCTCCTTTATGTTGTACTCACCAATATTAGTTGAATCTACAGCCAGCTTCACATTCCAAAACAACTGCCCGTACCCAGTATGGCCAGGAATACAGAACAGTGCAGGCTCCCCACCTCTACCACAATCCGGGTTCGAGCTCCCGAATGGATCCGCTCCAGTAACCATAGCTGCTCCATCAAGGTGGAGCGGGCGATTCTGGCCCAGAACCGGGTGCAACAAAGACTCGTCCGGAAAGTTCTCATGTTCATCGGCCGACTGTGGGTCGGGTCAAGTGGAATGCAACGGAGCAGGAGGAGCACCTCCGACGACGCTCATGGAGATCACCCTCAATGGGGCAGATGGAAAAGACTTC…	MTTSTMLALIIPFSFISFMLYSPILVESTASFTFQNNCPYPVWPGIQNSAGSPPLPQSGFELPNGSAPVTIAAPSRWSGRFWPRTGCNKDSSGKFSCSSADCGSGQVECNGAGGAPPTTLMEITLNGADGKDFYDLSLVDGFNVPVSVAPQGGSGDCVTSSCAADVNSQCPQELQAKDAGGAVVGCKSACLAFDTDEYCCRNAFGTPDACKPSEYAQMFKAACPQAYSYAYDDSSSTFTCVGAVAYLITFCP*
AsTLP14	no detected	16	ATGGCCACATCAACAATGATTGCCTTGATCATCCCATTTTCCTTTATCTCCTCCTTTATGTTGTCATCATTAATATTAGTTGAATCTGCTGCCACCTTCACGTTCCAAAACAAATGCCCGTACCCGGTATGGCCAGGAACACAGAACAGTGCAGGCTCCCCACCTCTGCCACAATCAGGGTTCGCTCTCCCCAGTGGATCAGCTCCTGTAGCCATAACTGCTCCATCAGGGTGGAGCGGGCGATTCTGGCCCAGAACCGGGTGCACCACAGACTCGTCTGGAAGGTTCTCATGTTCAACTGCCGACTGCGGGTCGGGTCAGGTGGAATGCAACGGAGCAGGAGGAGCACCTCCGACGACGCTCATGGAGATCACCCTCAATGGTGCAGATGGAAAAGAC…	MATSTMIALIIPFSFISSFMLSSLILVESAATFTFQNKCPYPVWPGTQNSAGSPPLPQSGFALPSGSAPVAITAPSGWSGRFWPRTGCTTDSSGRFSCSTADCGSGQVECNGAGGAPPTTLMEITLNGADGKDFYDLSLVDGFNVTVSVAPQGGSGDCVTSSCAADVNSQCPQELQAKDAGGAVVGCKSACLAFDTDEYCCRNAFGTPDACKPSEYAQMFKAACPQAYSYAYDDSSSTFTCLGAAGYLITFCP*
AsTLP15	no detected	16	ATGGCCACATCAACAATGATTGCCTTGATCATCCCATTTTCCTTTATCTCCTCCTTTATGTTGTCATCATCAATATTAGTTGAATCTGCTGCCACCTTCACGTTCCAAAACAAATGCCCGTACCCGGTATGGCCAGGAACACAGAACAGTGCAGGCTCCCCACCTCTGCCACAATCCGGGTTCGCTCTCCCCAGTGGATCAGCTCCTGTAGCCATAACTGCTTCATCAGGGTGGAGCGGGCGATTCTGGCCCAGAACCGGGTGCACCACAGACTCGTCCGGAAGGTTCTCATGTTCATCTGCCGACTGCGGGTCGGGTCAGGTGGAATGCAACGGAGCAGGAGGAGCACCTCCGACGACGCTCATGGAGATCACCCTCAACGGTGCAGATGGAAAAGAC…	MATSTMIALIIPFSFISSFMLSSSILVESAATFTFQNKCPYPVWPGTQNSAGSPPLPQSGFALPSGSAPVAITASSGWSGRFWPRTGCTTDSSGRFSCSSADCGSGQVECNGAGGAPPTTLMEITLNGADGKDFYDLSLVDGFNVPVSVAPQGGSGDCVTSSCAADVNSQCPQELQVKDAGGAVIGCKSACLAFDTDEYCCRNAFGSPDTCKPSEYAQMFKAACPQAYSYAYDDSSSTFTCLGAAGYLITFCP*
AsTLP16	Asa3G06310.1	16	ATGGCTACTACAGCGGCAATACTTGGCTTGATCATCTCTTTAGCCTCCATCTCCTTGCTTTCACAAATTGAGTCAGCCACCTTCTCCCTCAATAACAAGTGCGCATACCCAGTATGGCCAGCAACGCTGAACAATGCAGGTTCTCCACAGCTATCAAATACTGGGTTCGCTCTCCCACCCGGATCTGCTCCAGTAACCATAGCCGGTCCAGCTGGGTGGAGTGGGCGATTCTGGGCCAGAACCGGATGCAGCACGGACTCATCTGGAAAGTTCACGTGCTCATCCGCCGACTGCGGGTCGGGCCAGGTAGCATGCAACGGACAAGGAGGAGCACCTCCAGCTACGCTCATGGAGATCAACCTCATGGGGAACAATGGAAAAGACACTTACGACCTCAGT…	MATTAAILGLIISLASISLLSQIESATFSLNNKCAYPVWPATLNNAGSPQLSNTGFALPPGSAPVTIAGPAGWSGRFWARTGCSTDSSGKFTCSSADCGSGQVACNGQGGAPPATLMEINLMGNNGKDTYDLSLVDGFNVPVSVAPQGGSGDCVTSSCAANLNSQCPEELQAKDGGGAVVGCKSACLAFNTDEYCCRNAFEPVAACKPSKYSQIFKSACPQAYSYAHDDNSSTFPCDGAATYLITFCP*
AsTLP17	Asa3G06319.1	16	ATGGCCACATCAACAATGATTGCCTTGATCATCCCATTTTCCTTTATCTCCTCCTTTATGTTGTCATCATCAATATTAGTTGAATCTGCTGCCACCTTCACGTTCCAAAACAAATGCCCGTACCCGGTATGGCCAGGAACACAGAACAGTGCAGGCTCCCCACCTCTGCCACAATCCGGGTTCGCTCTCCCCAGTGGATCAGCTCCTGTAGCCATAACTGCTCCATCAGGGTGGAGCGGGCGATTCTGGCCCAGAACCGGGTGCACCACAGACTCGTCCGGAAGGTTCTCATGTTCATCTGCCGACTGCGGGTCGGGTCAGGTGGAATGCAACGGAGCAGGAGGAGCACCTCCGACGACGCTCATGGAGATCACCCTCAACGGTGCAGATGGAAAAGAC…	MATSTMIALIIPFSFISSFMLSSSILVESAATFTFQNKCPYPVWPGTQNSAGSPPLPQSGFALPSGSAPVAITAPSGWSGRFWPRTGCTTDSSGRFSCSSADCGSGQVECNGAGGAPPTTLMEITLNGADGKDFYDLSLVDGFNVPVSVTPQGGSGDCVTSSCAADVNSQCPQELQVKDAGGAVVGCKSACLAFDTDEYCCRNAFGSPDTCKPSEYAQMFKAACPQAYSYAYDDSSSTFTCLGAAGYLITFCP*
AsTLP18	Asa3G06331.1	16	ATGACTACATCAACAATGCTTGCCTTGATCATCCCATTTTCCTTTATCTCCTTTATGTTGTACTCACCAATATTAGTTGAATCTACAGCCAGCTTCACATTCCAAAACAACTGCCCGTACCCAGTATGGCCAGGAATACAGAACAGTGCAGGCTCCCCACCTCTACCACAATCCGGGTTCGAGCTCCCGAATGGATCCGCTCCAGTAACCATAGCTGCTCCATCAAGGTGGAGCGGGCGATTCTGGCCCAGAACCGGGTGCAACAAAGACTCGTCCGGAAAGTTCTCATGTTCATCGGCCGACTGTGGGTCGGGTCAAGTGGAATGCAACGGAGCAGGAGGAGCACCTCCGACGACGCTCATGGAGATCACCCTCAATGGGGCAGATGGAAAAGACTTC…	MTTSTMLALIIPFSFISFMLYSPILVESTASFTFQNNCPYPVWPGIQNSAGSPPLPQSGFELPNGSAPVTIAAPSRWSGRFWPRTGCNKDSSGKFSCSSADCGSGQVECNGAGGAPPTTLMEITLNGADGKDFYDLSLVDGFNVPVSVAPQGGSGDCVTSSCAADVNSQCPQELQAKDAGGAVVGCKSACLAFDTDEYCCRNAFGTPDACKPSEYAQMFKAACPQAYSYAYDDSTSTFTCVGAVAYLITFCP*
AsTLP19	Asa3G06329.1	16	ATGACTACATCAACAATGCTTGCCTTGATCATCCCATTTTCCTTTATCTCCTTTATGTTGTACTCACCAATATTAGTTGAATCTACAGCCAGCTTCACATTCCAAAACAACTGCCCGTACCCAGTATGGCCAGGAATACAGAACAGTGCAGGCTCCCCACCTCTACCACAATCCGGGTTCGGGCTCCCGAATGGATCCGCTCCAGTAACCATAGCTGCTCCATCAAGGTGGAGCGGGCGATTCTGGCCCAGAACCGGGTGCAACAAAGACTCGTCCGGAAAGTTCTCATGTTCATCGGCCGACTGTGGGTCGGGTCAAGTGGAATGCAACGGAGCAGGAGGAGCACCTCCGACGACGCTCATGGAGATCACCCTCAATGGGGCAGATGGAAAAGACTTC…	MTTSTMLALIIPFSFISFMLYSPILVESTASFTFQNNCPYPVWPGIQNSAGSPPLPQSGFGLPNGSAPVTIAAPSRWSGRFWPRTGCNKDSSGKFSCSSADCGSGQVECNGAGGAPPTTLMEITLNGADGKDFYDLSLVDGFNVPVSVAPQGGSGDCVTSSCAADVNSQCPQELQAKDAGGAVVGCKSACLAFDTDEYCCRNAFGTPDACKPSEYAQMFKAACPQAYSYAYDDSSSTFTCVGAVAYLITFCP*
AsTLP20	Asa7G02264.1	17	ATGGCTGCTACAACAATGCTTGCCTTGATCATCCCATCTGTCCTTATCTCCTGTATGTTATCACCATCAATTGAATCAGCCACCTTCACATTTCAAAACAACTGCCCATACCCAGTATGGCCGGGAACACAGAACAGTGCAGGTTCCCCACCTCTACCACAAACCGGGTTCGCTCTCCCGAGCGGATCCGCTCCGGTAACCGTAACCGCTCCATCAGGTTGGAGCGGGAGATTCTGGCCCAGAACCGGATGCAGCACTGACTCTTCCGGAAGGTTCTCATGTGCATCTGCTGACTGCGGGTCAGGTCAAGTAGCATGCAACGGAGCTGGAGGAGCACCTCCGGCGACGCTCATGGAGATCACCCTCAATGGGGCCGATGGAAAAGACTTTTACGACCTT…	MAATTMLALIIPSVLISCMLSPSIESATFTFQNNCPYPVWPGTQNSAGSPPLPQTGFALPSGSAPVTVTAPSGWSGRFWPRTGCSTDSSGRFSCASADCGSGQVACNGAGGAPPATLMEITLNGADGKDFYDLSLVDGFNVPMSVAPQGGSGGCVTSSCPADVNSECPQQLRVTDANGAVVGCKSACLGFDTDEYCCRNAFGSPGTCKPSKYAQMFKAACPQAYSYAFDDSSSTFTCIGAAGYLITFCP*
AsTLP21	Asa4G00901.1	18	ATGTCTACATTTATCTCGTTCATTATCCTCACAGTTTTAATTCTGAAGTCTCACTGCACCACATTCACATTTACAAACAAATGCGACACAACTATTTGGCCAGGCATACTGACCAATGCTGGCAGCGCTCCTTTGAACCCGACCGGGTTTGAACTCGAACCGGGTCAGACCCAGTCGTTCCAGGCTCCGACTGGGTGGTCCGGTCGCTTGTGGGCTCGGACTGGGTGCAGCACAGACTCCAATGGGTCTTGGTTGTGCAGAACTGGTGATTGCGGGTCGGGTCAGGTTGAGTGTAATGGGCTCGGTGCTGCTCCTCCTGCCACTCTTGCTGAGTTCACGTTAGCTGGTCCTTCTTCAGGACTAGACTTTTATGATGTAAGCTTAGTCGATGGATACAAC…	MSTFISFIILTVLILKSHCTTFTFTNKCDTTIWPGILTNAGSAPLNPTGFELEPGQTQSFQAPTGWSGRLWARTGCSTDSNGSWLCRTGDCGSGQVECNGLGAAPPATLAEFTLAGPSSGLDFYDVSLVDGYNLPMIVESSSSACSSTGCSVDLNQRCPSELRTSNGDACKSACEAFGKPEYCCSGEFGSPTTCQPTFYSEMFKMACPKSYSYAYDDATSTFTCTGGDYTVTFCPESTPSKKATTTDSSINYTPPEVTTEGGSGGDSGGSGGSGGGFALDSWIADLAIGHAPPSILIRSLFQHATLFILATILPCILFNFHVL*
AsTLP22	Asa3G06325.1	16	ATGGCCACATCAACAATGATTGCCTTGATCATCCCATTTTCCTTTATCTCCTCCTTTATGTTGTCATCATCAATATTAGTTGAATCTGCTGCCACCTTCACGTTCCAAAACAAATGCCCGTACCCGGTATGGCCAGGAACACAGAACAGTGCAGGCTCCCCACCTCTGCCACAATCCGGGTTCGCTCTCCCCAGTGGATCAGCTCCTGTAGCCATAACTGCTCCATCAGGGTGGAGCGGGCGATTCTGGCCCAGAACCGGGTGCACCACAGACTCGTCCGGAAGGTTCTCATGTTCATCTGCCGACTGCGGGTCGGGTCAGGTGGAATGCAACGGAGCAGGGGGAGCACCTCCGACGACGCTCATGGAGATCACCCTCAACGGTGCAGATGGAAAAGAC…	MATSTMIALIIPFSFISSFMLSSSILVESAATFTFQNKCPYPVWPGTQNSAGSPPLPQSGFALPSGSAPVAITAPSGWSGRFWPRTGCTTDSSGRFSCSSADCGSGQVECNGAGGAPPTTLMEITLNGADGKDFYDLSLVDGFNVPVSVAPQGGSGDCVTSSCAADVNIQCPQELQVKDAGGAVVGCKSACLAFDTDEYCCRNAFGSPDTCKPSEYAQMFKAACPQAYSYAYDDSSSTFTCLGAAGYLITFCP*
AsTLP23	Asa5G05974.1	16	ATGTCTAGAACTCTCCTGATTTTCCCAATTCTCTTCCTAATCCAACTAACCCAAATCCAATCATCAACGTTCAGAATCACAAACAACTGCCCTTACACAGTCTGGCCAGGCCTCCTCTCCGGCGCCGGCACAGCCCCGCTCTCCACTACCGGCTTCACTCTCCCCTCCGGCTCCTCCGAATCCATCTCCGTCCCCTCCGGCTGGTCCGGCCGGTTCTGGGGACGCACCCTCTGCACAACCTCCTCCAACGGCAAATTCTCCTGCATCACCGGCGACTGCGGCTCGAACGCCGTCCAATGCTCCGGAGCCGGCGCCGCTCCTCCCGCCACCCTCGCGGAGTTCACCCTCAACGGATCCGGCGAGCTCGACTTCTACGACGTCAGCCTCGTCGACGGGTAC…	MSRTLLIFPILFLIQLTQIQSSTFRITNNCPYTVWPGLLSGAGTAPLSTTGFTLPSGSSESISVPSGWSGRFWGRTLCTTSSNGKFSCITGDCGSNAVQCSGAGAAPPATLAEFTLNGSGELDFYDVSLVDGYNLPMLISPSNQRIGNCTKTGCLVDLNDVCPNDLKVRAADANVACKSACEAFNTPEFCCSGEYGNPNTCKPSSYSQVFKNACPRAYSYAYDDGTSTFTCGQGADYEITFCPKSARSEPQAAGLPVINESMVFLGGDEVGGAAGLHWNVLGLVMAVGVGMILILGF*
AsTLP24	Asa7G04908.1	16	ATGGCGGCATTATCAGCAATAAAAGCCCAGCTCCTTCTCCTCTTCCTGACCATAACCACAGCCTCAACCTCATCAGCATCAACCCTAGCCTTCTACAACAAATGCAAGGAAACCATCTACCCGGCCCTACAGCCCTCGGCCGGAAAGCCCATCCTGGCCAAAGGAGGGTTCAAGCTCAACCCGAGCCAGGCTCTCTCCCTCCGACTTCCCTCTGGCTGGTCCGGCCGGGTCTGGGGACGCCAAGGCTGCTCTTTTAATCCCGCCACCAACACCGGGAAATGCGCCAGCGGCGACTGCGGTGGACTACTCTACTGTAATGGGGTCGGAGGTACGCCACCGGCTACGCTTGCTGAAATAACCTTCGGAAATGGCGTCAATGCTCCTGACTTTTATGACGTT…	MAALSAIKAQLLLLFLTITTASTSSASTLAFYNKCKETIYPALQPSAGKPILAKGGFKLNPSQALSLRLPSGWSGRVWGRQGCSFNPATNTGKCASGDCGGLLYCNGVGGTPPATLAEITFGNGVNAPDFYDVSLVDGYNLAISMRPFRGKGNCGNAGCVSDLNLVCPAGLAVKDGGNRVVACKSACSAFGSPRYCCTGSFGSPQQCKPTAYSRIFKSACPKAYSYAFDDPTSILTCTGASYLITFCPHR*
AsTLP25	Asa7G04378.1	18	ATGTCACCCACATTTATCGCTTTGATCTTCCTCCTCTCCACGCTCACATCGTTCTCGTCTTCCCAAGAAATACTAACCCTAGTAAACAACTGCCCCTTCACCGTCTGTCCGGCCATCCAGCCCAACTCCGGCAGCCACGTCCTCGAGAACGGCGGCTTCTGCCTCAACACCCTCACCCACAAATCCTTCCCCGCCCCCTCCACCCCCTGGTCCGGCCGCATCTGGGCCCGCACCGGCTGCTCCTCCTCCGGCACCTCCTTATCCTGCCAAACCGGCGACTGCGGCCACCGCCTCCAGTGCGCCGGGCTCGGCGGAGCCCCACCAGCCACCCTCGCCCAGATCTCCCTCCACCACGGCGGCCCCAACCAGGACCTCACCTCCTACGGCGTCAGCCTGGTC…	MSPTFIALIFLLSTLTSFSSSQEILTLVNNCPFTVCPAIQPNSGSHVLENGGFCLNTLTHKSFPAPSTPWSGRIWARTGCSSSGTSLSCQTGDCGHRLQCAGLGGAPPATLAQISLHHGGPNQDLTSYGVSLVDGFNVPLTVTPHEGKGRCPVVGCRENLLATCPDVLKFRSAGGNVVGCKSGCEAFGTDELCCRNMYNSVKTCRASTYSGFFKARCPATFTYAHDSPSLTHDCSSPRELKVIFCH*
AsTLP26	Asa3G06323.1	16	ATGGCCACATCAACAATGATTGCCTTGATCATCCCATTTTCCTTTATCTCCTCCTTTATGTTGTCATCATCAATATTAGTTGAATCTGCTGCCACCTTCACGTTCCAAAACAAATGCCCGTACCCGGTATGGCCAGGAACACAGAACAGTGCAGGCTCCCCACCTCTGCCACAATCCGGGTTCGCTCTCCCCAGTGGATCAGCTCCTGTAGCCATAACTGCTCCATCAGGGTGGAGCGGGCGATTCTGGCCCAGAACCGGGTGCACCACAGACTCGTCCGGAAGGTTCTCATGTTCATCTGCCGACTGCGGGTCGGGTCAGGTGGAATGCAACGGGGCAGGAGGAGCACCTCCGACGACGCTCATGGAGATCACCCTCAACGGTGCAGATGGAAAAGAC…	MATSTMIALIIPFSFISSFMLSSSILVESAATFTFQNKCPYPVWPGTQNSAGSPPLPQSGFALPSGSAPVAITAPSGWSGRFWPRTGCTTDSSGRFSCSSADCGSGQVECNGAGGAPPTTLMEITLNGADGKDFYDLSLVDGFNVPVSVTPQGGSGDCVTSSCAADVNSQCPQELQVKDAGGAVVGCKSACLAFDTDEYCCRNAFGSPDTCKPSEYAQMFKAACPQAYSYAYDDSSSTFTCLGAAGYLITFCP*
AsTLP27	Asa3G06322.1	16	ATGGCCACATCAACAATGATTGCCTTGATCATCCCATTTTCCTTTATCTCCTCCTTTATGTTGTCATCATCAATATTAGTTGAATCTGCTGCCACCTTCACGTTCCAAAACAAATGCCCGTACCCGGTATGGCCAGGAACACAGAACAGTGCAGGCTCCCCACCTCTGCCACAATCCGGGTTCGCTCTCCCCAGTGGATCAGCTCCTGTAGCCATAACTGCTCCATCAGGGTGGAGCGGGCGATTCTGGCCCAGAACCGGGTGCACCACAGACTCGTCCGGAAGGTTCTCATGTTCATCTGCCGACTGCGGGTCGGGTCAGGTGGAATGCAACGGGGCAGGAGGAGCACCTCCGACGACGCTCATGGAGATCACCCTCAACGGTGCAGATGGAAAAGAC…	MATSTMIALIIPFSFISSFMLSSSILVESAATFTFQNKCPYPVWPGTQNSAGSPPLPQSGFALPSGSAPVAITAPSGWSGRFWPRTGCTTDSSGRFSCSSADCGSGQVECNGAGGAPPTTLMEITLNGADGKDFYDLSLVDGFNVPVSVTPQGGSGDCVTSSCAADVNIQCPQELQVKDAGGAVVGCKSACLAFDTDEYCCRNAFGSPDTCKPSEYAQMFKAACPQAYSYAYDDSSSTFTCLGAAGYLITFCP*
AsTLP28		16	ATGGCCACATCAACAATGATTGCCTTGATCATCCCATTTTCCTTTATCTCCTCCTTTATGTTGTCATCATCAATATTAGTTGAATCTGCTGCCACCTTCACGTTCCAAAACAAATGCCCGTACCCGGTATGGCCAGGAACACAGAACAGTGCAGGCTCCCCACCTCTGCCACAATCCGGGTTCGCTCTCCCCAGTGGATCAGCTCCTGTAGCCATAACTGCTCCATCAGGGTGGAGCGGGCGATTCTGGCCCAGAACCGGGTGCACCACAGACTCGTCCGGAAGGTTCTCATGTTCATCTGCCGACTGCGGGTCGGGTCAGGTGGAATGCAACGGAGCAGGAGGAGCACCTCCGACGACGCTCATGGAGATCACCCTCAACGGTGCAGATGGAAAAGAC…	MATSTMIALIIPFSFISSFMLSSSILVESAATFTFQNKCPYPVWPGTQNSAGSPPLPQSGFALPSGSAPVAITAPSGWSGRFWPRTGCTTDSSGRFSCSSADCGSGQVECNGAGGAPPTTLMEITLNGADGKDFYDLSLVDGFNVPVSVTPQGGSGDCVTSSCAADVNIQCPQELQVKDAGGAVVGCKSACLAFDTDEYCCRNAFGSPDTCKPSEYAQMFKAACPQAYSYAYDDSSSTFTCLGAAGYLITFCP*
AsTLP29	Asa3G06320.1	16	ATGGCCACATCAACAATGATTGCCTTGATCATCCCATTTTCCTTTATCTCCTCCTTTATGTTGTCATCATCAATATTAGTTGAATCTGCTGCCACCTTCACGTTCCAAAACAAATGCCCGTACCCGGTATGGCCAGGAACACAGAACAGTGCAGGCTCCCCACCTCTGCCACAATCCGGGTTCGCTCTCCCCAGTGGATCAGCTCCTGTAGCCATAACTGCTCCATCAGGGTGGAGCGGGCGATTCTGGCCCAGAACCGGGTGCACCACAGACTCGTCCGGAAGGTTCTCATGTTCATCTGCCGACTGCGGGTCGGGTCAGGCGGAATGCAACGGGGCAGGAGGAGCACCTCCGACGACGCTCATGGAGATCACCCTCAACGGTGCAGATGGAAAAGAC…	MATSTMIALIIPFSFISSFMLSSSILVESAATFTFQNKCPYPVWPGTQNSAGSPPLPQSGFALPSGSAPVAITAPSGWSGRFWPRTGCTTDSSGRFSCSSADCGSGQAECNGAGGAPPTTLMEITLNGADGKDFYDLSLVDGFNVPVSVTPQGGSGDCVTSSCAADVNSQCPQELQVKDAGGAVVGCKSACLAFDTDEYCCRNAFGSPDTCKPSEYAQMFKAACPQAYSYAYDDSSSTFTCLGAAGYLITFCP*
AsTLP30	Asa3G06315.1	16	ATGACTACATCAACAATGCTTGCCTTGATCATCCCATTTTCCTTGATCTCCTTTATGTTGTACTCACCAATATTAGTTGAATCTACAGCCAGCTTCACATTCCAAAACAACTGCCCGTACCCAGTATGGCCAGGAATACAGAACAGTGCAGGCTCCCCACCTCTACCACAATCCGGGTTCGAGCTCCCGAATGGATCCGCTCCAGTAACCATAGCTGCTCCATCAAGGTGGAGCGGGCGATTCTGGCCCAGAACCGGGTGCAACAAAGACTCGTCCGGAAAGTTCTCATGTTCATCGGCCGACTGTGGGTCGGGTCAAGTGGAATGCAACGGAGCAGGAGGAACACCTCCGACGACGCTCATGGAGATCACCCTCAATGGGGCAGATGGAAAAGACTTC…	MTTSTMLALIIPFSLISFMLYSPILVESTASFTFQNNCPYPVWPGIQNSAGSPPLPQSGFELPNGSAPVTIAAPSRWSGRFWPRTGCNKDSSGKFSCSSADCGSGQVECNGAGGTPPTTLMEITLNGADGKDFYDLSLVDGFNVPVSVAPQGGSGDCVTSSCAADVNSQCPQELQAKDAGGAVVGCKSACLAFDTDEYCCRNAFGTPDACKPSEYAQMFKAACPQAYSYAYDDSSSTFTCVGAVAYLITFCP*
AsTLP31	no detected	16	ATGGCTACATCAATTCTTTTGACCGCTCTCTCCGTGCTCTCTTTCCTTCTATATGCAGCCTCGGCGACGACCCAGTTCCAGATGAGAAACAACTGTCCGTTCACGATTTGGCCGGCTACTCTTTCCGGCGGAGGCTTCCCTTGGCTGTCTACGACGGGTTTCCAGCTTGTCAATGGTCAATGGTCGCAGTTAATCTATGTACCCAATGGCTGGACCGGTCGATTTTGGGCCCGCAGACAGTGCTCCTATGATTCCTCCGGGAGATTTTCCTGTACTTCCGGTGATTGTGGCACCGGACAGGTTGCATGCAACAATGTTGGAGGTCGCACCCCTGCCTCGCTTGTAGAATTCAAAGTGAATGGCGACGGCAACAAGGACTTCTACGATGTGAGCCTGGTG…	MATSILLTALSVLSFLLYAASATTQFQMRNNCPFTIWPATLSGGGFPWLSTTGFQLVNGQWSQLIYVPNGWTGRFWARRQCSYDSSGRFSCTSGDCGTGQVACNNVGGRTPASLVEFKVNGDGNKDFYDVSLVDGYNLPVSVTPQGGYGDCKAIGCYVDINARCPDELRSWGTGGYLAGCKSACEAFNTDEYCCRGAHNTPQTCAPSKYANIFKTACPQAYSYAYDDSTSTFTCTQASYLITFCP*
AsTLP32	no detected	16	ATGGCTACATCAATTCTTTTGACCGCTCTCTCCGTGTTCTCTTTCCTTCTATATGCAGCCTCGGCGACGACCCAGTTCCAAATGAGAAACAACTGTCCGTTCACGATTTGGCCGGCTACTCTTTCCGGTGGAGGCTTCCCTTGGCTGTCTACGACGGGTTTCCAGCTTGTCAATGGTCAATGGTCGCAGTTAATCTATGTACCCAATGGCTGGACCGGTCGATTTTGGGCCCGCAGACAGTGCTCCTATGACTCCTCTGGGAGATTTTCTTGTACTTCCGGTGATTGCGGCACCGGGCAGGTTGCATGCAACAACGCTGGAGGTCGCACCCCTGCCTCGCTTGTAGAATTCAAAGTGAATGGCGACGGCAACAAGGACTTCTACGATGTGAGCCTGGTG…	MATSILLTALSVFSFLLYAASATTQFQMRNNCPFTIWPATLSGGGFPWLSTTGFQLVNGQWSQLIYVPNGWTGRFWARRQCSYDSSGRFSCTSGDCGTGQVACNNAGGRTPASLVEFKVNGDGNKDFYDVSLVDGYNLPVSVTPQGGYGDCKAIGCYVDINARCPDELRSWGSGGYLAGCKSACEAFNTDEYCCRGAHNTPQTCAPSKYANIFKTACPQAYSYAYDDSTSTFTCTQASYLITFCP*
* - according to [Sun, X.; Zhu, S.; Li, N.; Cheng, Y.; Zhao, J.; Qiao, X.; Lu, L.; Liu, S.; Wang, Y.; Liu, C.; Li, B.; Guo, W.; Gao, S.; Yang, Z.; Li, F.; Zeng, Z.; Tang, Q.; Pan, Y.; Guan, M.; Zhao, J.; Lu, X.; Meng, H.; Han, Z.; Gao, C.; Jiang, W.; Zhao, X.; Tian, S.; Su, J.; Cheng, Z.; Liu, T. A Chromosome-Level Genome Assembly of Garlic (Allium sativum) Provides Insights into Genome Evolution…

## Sheet: Table S2
Supplementary Table S2. List of primers for AsTLP gene amplification, sequencing, and expression analysis.
Gene	Primer sequences (5´→3´)	Application
AsTLP1	ATGTACCCAATGGCTGGACC	RT-qPCR
	GAATTCTACAAGCGAGGCAGG
AsTLP5-7, AsTLP11*	TCTCTGACCGACCAGGACTA
	TGGGGATTATTGCAGCCACC
AsTLP8, AsTLP3, AsTLP10	CATCCGGACACGGAAGCT
	TCCATGTACTGCTTCAGAGCG
AsTLP9	GCAAGCAGCTCAACTCAGGA
	GCCGGTCTGACATCTTCCA
AsTLP12, AsTLP15, AsTLP17, AsTLP22, AsTLP26-29*	TCACCAGTTCATGCGCTGC
	GCAGCAGTATTCATCAGTGTCG
AsTLP16	AGTCAGCCACCTTCTCCCT
	TTACTGGAGCAGATCCGGGT
AsTLP13, AsTLP18, AsTLP19, AsTLP30*	TCACCAGTTCATGCGCTGC
	CTGCAGCAATATTCATCCGTATC
AsTLP20	CCGGCTGATGTGAATAGCG
	ACCGGGACTTCCAAACGC
AsTLP21	GCGCTCCTTTGAACCCGAC
	TGACCCGACCCGCAATCAC
AsTLP23	GTCTGCCCCAACGATCTCAA
	GGTTTGCAGGTGTTGGGGTT
AsTLP24	TCGGAAATGGCGTCAATGCTC
	AGATCGCTCACACAACCAGCA
AsTLP31, AsTLP32*	ATGTACCCAATGGCTGGACC
	GAATTCTACAAGCGAGGCAGG
AsTLP7	TAAGTCATATAAATACACCTCGTAAT	Gene amplification and sequencing
	CTTGATTTTATTCCAGCCGCT
AsTLP16	AATCCACACCTGCATTCATCT
	TGATCATGTTCTTACAGCACC
AsTLP20	TGAAATTCACGCTTGCACATC
	GTTTAAGCACCTCCATTGAAG
AsTLP21	TCCTCTCGTTCCCATTTTCTA
	ACTTTGTCCATTAGGCTCTTC
AsTLP23	CACTTTACCGACATTCTACTC
	GCTAATCCTCTTTCTTTCCAC
AsTLP7	GTAGGGACATCTGTTCACTA	Regulatory region amplification and sequencing
	TAACAAGAGCCGCCTGTAAA
AsTLP16	ATTTGCTGGCTTCGTCACT
	ATACTGGGTATGCGCACTT
AsTLP20	GTGGCTGTCACCTACAATTA
	TGAAATGTGAAGGTGGCTGA
AsTLP21	GGGCTATTAGTGGCATAAAC
	CCTGGCCAAATAGTTGTGT
AsTLP23	GAAATATCCGTTGTCCGGT
	CTGTGTAAGGGCAGTTGTT
* Due to the high homology (more than 90%) of the coding sequences of some paralogous AsTLPs, universal primers were designed for each such group of genes.
